# Supplementary material for: The effect of subject measurement error on joint kinematics in the conventional gait model: Insights from the open-source pyCGM tool using high performance computing methods
Source: PLoS One. 2018 Jan 2;13(1):e0189984. doi: 10.1371/journal.pone.0189984 (PMC5749724; doi:10.1371/journal.pone.0189984)
Supplement: S1 File — (ZIP) [file pone.0189984.s007.zip]

Archive with 2,405 entries (2,400 files):
- MPI_Proc_Per_File_1/
- MPI_Proc_Per_File_1/100node/
- MPI_Proc_Per_File_1/100node/stats/
- MPI_Proc_Per_File_1/100node/stats/1
- MPI_Proc_Per_File_1/100node/stats/10
- MPI_Proc_Per_File_1/100node/stats/100
- MPI_Proc_Per_File_1/100node/stats/1000
- MPI_Proc_Per_File_1/100node/stats/1001
- MPI_Proc_Per_File_1/100node/stats/1002
- MPI_Proc_Per_File_1/100node/stats/1003
- MPI_Proc_Per_File_1/100node/stats/1004
- MPI_Proc_Per_File_1/100node/stats/1005
- MPI_Proc_Per_File_1/100node/stats/1006
- MPI_Proc_Per_File_1/100node/stats/1007
- MPI_Proc_Per_File_1/100node/stats/1008
- MPI_Proc_Per_File_1/100node/stats/1009
- MPI_Proc_Per_File_1/100node/stats/101
- MPI_Proc_Per_File_1/100node/stats/1010
- MPI_Proc_Per_File_1/100node/stats/1011
- MPI_Proc_Per_File_1/100node/stats/1012
- MPI_Proc_Per_File_1/100node/stats/1013
- MPI_Proc_Per_File_1/100node/stats/1014
- MPI_Proc_Per_File_1/100node/stats/1015
- MPI_Proc_Per_File_1/100node/stats/1016
- MPI_Proc_Per_File_1/100node/stats/1017
- MPI_Proc_Per_File_1/100node/stats/1018
- MPI_Proc_Per_File_1/100node/stats/1019
- MPI_Proc_Per_File_1/100node/stats/102
- MPI_Proc_Per_File_1/100node/stats/1020
- MPI_Proc_Per_File_1/100node/stats/1021
- MPI_Proc_Per_File_1/100node/stats/1022
- MPI_Proc_Per_File_1/100node/stats/1023
- MPI_Proc_Per_File_1/100node/stats/1024
- MPI_Proc_Per_File_1/100node/stats/1025
- MPI_Proc_Per_File_1/100node/stats/1026
- MPI_Proc_Per_File_1/100node/stats/1027
- MPI_Proc_Per_File_1/100node/stats/1028
- MPI_Proc_Per_File_1/100node/stats/1029
- MPI_Proc_Per_File_1/100node/stats/103
- MPI_Proc_Per_File_1/100node/stats/1030
- MPI_Proc_Per_File_1/100node/stats/1031
- MPI_Proc_Per_File_1/100node/stats/1032
- MPI_Proc_Per_File_1/100node/stats/1033
- MPI_Proc_Per_File_1/100node/stats/1034
- MPI_Proc_Per_File_1/100node/stats/1035
- MPI_Proc_Per_File_1/100node/stats/1036
- MPI_Proc_Per_File_1/100node/stats/1037
- MPI_Proc_Per_File_1/100node/stats/1038
- MPI_Proc_Per_File_1/100node/stats/1039
- MPI_Proc_Per_File_1/100node/stats/104
- MPI_Proc_Per_File_1/100node/stats/1040
- MPI_Proc_Per_File_1/100node/stats/1041
- MPI_Proc_Per_File_1/100node/stats/1042
- MPI_Proc_Per_File_1/100node/stats/1043
- MPI_Proc_Per_File_1/100node/stats/1044
- MPI_Proc_Per_File_1/100node/stats/1045
- MPI_Proc_Per_File_1/100node/stats/1046
- MPI_Proc_Per_File_1/100node/stats/1047
- MPI_Proc_Per_File_1/100node/stats/1048
- MPI_Proc_Per_File_1/100node/stats/1049
- MPI_Proc_Per_File_1/100node/stats/105
- MPI_Proc_Per_File_1/100node/stats/1050
- MPI_Proc_Per_File_1/100node/stats/1051
- MPI_Proc_Per_File_1/100node/stats/1052
- MPI_Proc_Per_File_1/100node/stats/1053
- MPI_Proc_Per_File_1/100node/stats/1054
- MPI_Proc_Per_File_1/100node/stats/1055
- MPI_Proc_Per_File_1/100node/stats/1056
- MPI_Proc_Per_File_1/100node/stats/1057
- MPI_Proc_Per_File_1/100node/stats/1058
- MPI_Proc_Per_File_1/100node/stats/1059
- MPI_Proc_Per_File_1/100node/stats/106
- MPI_Proc_Per_File_1/100node/stats/1060
- MPI_Proc_Per_File_1/100node/stats/1061
- MPI_Proc_Per_File_1/100node/stats/1062
- MPI_Proc_Per_File_1/100node/stats/1063
- MPI_Proc_Per_File_1/100node/stats/1064
- MPI_Proc_Per_File_1/100node/stats/1065
- MPI_Proc_Per_File_1/100node/stats/1066
- MPI_Proc_Per_File_1/100node/stats/1067
- MPI_Proc_Per_File_1/100node/stats/1068
- MPI_Proc_Per_File_1/100node/stats/1069
- MPI_Proc_Per_File_1/100node/stats/107
- MPI_Proc_Per_File_1/100node/stats/1070
- MPI_Proc_Per_File_1/100node/stats/1071
- MPI_Proc_Per_File_1/100node/stats/1072
- MPI_Proc_Per_File_1/100node/stats/1073
- MPI_Proc_Per_File_1/100node/stats/1074
- MPI_Proc_Per_File_1/100node/stats/1075
- MPI_Proc_Per_File_1/100node/stats/1076
- MPI_Proc_Per_File_1/100node/stats/1077
- MPI_Proc_Per_File_1/100node/stats/1078
- MPI_Proc_Per_File_1/100node/stats/1079
- MPI_Proc_Per_File_1/100node/stats/108
- MPI_Proc_Per_File_1/100node/stats/1080
- MPI_Proc_Per_File_1/100node/stats/1081
- MPI_Proc_Per_File_1/100node/stats/1082
- MPI_Proc_Per_File_1/100node/stats/1083
- MPI_Proc_Per_File_1/100node/stats/1084
- MPI_Proc_Per_File_1/100node/stats/1085
- MPI_Proc_Per_File_1/100node/stats/1086
- MPI_Proc_Per_File_1/100node/stats/1087
- MPI_Proc_Per_File_1/100node/stats/1088
- MPI_Proc_Per_File_1/100node/stats/1089
- MPI_Proc_Per_File_1/100node/stats/109
- MPI_Proc_Per_File_1/100node/stats/1090
- MPI_Proc_Per_File_1/100node/stats/1091
- MPI_Proc_Per_File_1/100node/stats/1092
- MPI_Proc_Per_File_1/100node/stats/1093
- MPI_Proc_Per_File_1/100node/stats/1094
- MPI_Proc_Per_File_1/100node/stats/1095
- MPI_Proc_Per_File_1/100node/stats/1096
- MPI_Proc_Per_File_1/100node/stats/1097
- MPI_Proc_Per_File_1/100node/stats/1098
- MPI_Proc_Per_File_1/100node/stats/1099
- MPI_Proc_Per_File_1/100node/stats/11
- MPI_Proc_Per_File_1/100node/stats/110
- MPI_Proc_Per_File_1/100node/stats/1100
- MPI_Proc_Per_File_1/100node/stats/1101
- MPI_Proc_Per_File_1/100node/stats/1102
- MPI_Proc_Per_File_1/100node/stats/1103
- MPI_Proc_Per_File_1/100node/stats/1104
- MPI_Proc_Per_File_1/100node/stats/1105
- MPI_Proc_Per_File_1/100node/stats/1106
- MPI_Proc_Per_File_1/100node/stats/1107
- MPI_Proc_Per_File_1/100node/stats/1108
- MPI_Proc_Per_File_1/100node/stats/1109
- MPI_Proc_Per_File_1/100node/stats/111
- MPI_Proc_Per_File_1/100node/stats/1110
- MPI_Proc_Per_File_1/100node/stats/1111
- MPI_Proc_Per_File_1/100node/stats/1112
- MPI_Proc_Per_File_1/100node/stats/1113
- MPI_Proc_Per_File_1/100node/stats/1114
- MPI_Proc_Per_File_1/100node/stats/1115
- MPI_Proc_Per_File_1/100node/stats/1116
- MPI_Proc_Per_File_1/100node/stats/1117
- MPI_Proc_Per_File_1/100node/stats/1118
- MPI_Proc_Per_File_1/100node/stats/1119
- MPI_Proc_Per_File_1/100node/stats/112
- MPI_Proc_Per_File_1/100node/stats/1120
- MPI_Proc_Per_File_1/100node/stats/1121
- MPI_Proc_Per_File_1/100node/stats/1122
- MPI_Proc_Per_File_1/100node/stats/1123
- MPI_Proc_Per_File_1/100node/stats/1124
- MPI_Proc_Per_File_1/100node/stats/1125
- MPI_Proc_Per_File_1/100node/stats/1126
- MPI_Proc_Per_File_1/100node/stats/1127
- MPI_Proc_Per_File_1/100node/stats/1128
- MPI_Proc_Per_File_1/100node/stats/1129
- MPI_Proc_Per_File_1/100node/stats/113
- MPI_Proc_Per_File_1/100node/stats/1130
- MPI_Proc_Per_File_1/100node/stats/1131
- MPI_Proc_Per_File_1/100node/stats/1132
- MPI_Proc_Per_File_1/100node/stats/1133
- MPI_Proc_Per_File_1/100node/stats/1134
- MPI_Proc_Per_File_1/100node/stats/1135
- MPI_Proc_Per_File_1/100node/stats/1136
- MPI_Proc_Per_File_1/100node/stats/1137
- MPI_Proc_Per_File_1/100node/stats/1138
- MPI_Proc_Per_File_1/100node/stats/1139
- MPI_Proc_Per_File_1/100node/stats/114
- MPI_Proc_Per_File_1/100node/stats/1140
- MPI_Proc_Per_File_1/100node/stats/1141
- MPI_Proc_Per_File_1/100node/stats/1142
- MPI_Proc_Per_File_1/100node/stats/1143
- MPI_Proc_Per_File_1/100node/stats/1144
- MPI_Proc_Per_File_1/100node/stats/1145
- MPI_Proc_Per_File_1/100node/stats/1146
- MPI_Proc_Per_File_1/100node/stats/1147
- MPI_Proc_Per_File_1/100node/stats/1148
- MPI_Proc_Per_File_1/100node/stats/1149
- MPI_Proc_Per_File_1/100node/stats/115
- MPI_Proc_Per_File_1/100node/stats/1150
- MPI_Proc_Per_File_1/100node/stats/1151
- MPI_Proc_Per_File_1/100node/stats/1152
- MPI_Proc_Per_File_1/100node/stats/1153
- MPI_Proc_Per_File_1/100node/stats/1154
- MPI_Proc_Per_File_1/100node/stats/1155
- MPI_Proc_Per_File_1/100node/stats/1156
- MPI_Proc_Per_File_1/100node/stats/1157
- MPI_Proc_Per_File_1/100node/stats/1158
- MPI_Proc_Per_File_1/100node/stats/1159
- MPI_Proc_Per_File_1/100node/stats/116
- MPI_Proc_Per_File_1/100node/stats/1160
- MPI_Proc_Per_File_1/100node/stats/1161
- MPI_Proc_Per_File_1/100node/stats/1162
- MPI_Proc_Per_File_1/100node/stats/1163
- MPI_Proc_Per_File_1/100node/stats/1164
- MPI_Proc_Per_File_1/100node/stats/1165
- MPI_Proc_Per_File_1/100node/stats/1166
- MPI_Proc_Per_File_1/100node/stats/1167
- MPI_Proc_Per_File_1/100node/stats/1168
- MPI_Proc_Per_File_1/100node/stats/1169
- MPI_Proc_Per_File_1/100node/stats/117
- MPI_Proc_Per_File_1/100node/stats/1170
- MPI_Proc_Per_File_1/100node/stats/1171
- MPI_Proc_Per_File_1/100node/stats/1172
- MPI_Proc_Per_File_1/100node/stats/1173
- MPI_Proc_Per_File_1/100node/stats/1174
- MPI_Proc_Per_File_1/100node/stats/1175
- MPI_Proc_Per_File_1/100node/stats/1176
- MPI_Proc_Per_File_1/100node/stats/1177
- MPI_Proc_Per_File_1/100node/stats/1178
- MPI_Proc_Per_File_1/100node/stats/1179
- MPI_Proc_Per_File_1/100node/stats/118
- MPI_Proc_Per_File_1/100node/stats/1180
- MPI_Proc_Per_File_1/100node/stats/1181
- MPI_Proc_Per_File_1/100node/stats/1182
- MPI_Proc_Per_File_1/100node/stats/1183
- MPI_Proc_Per_File_1/100node/stats/1184
- MPI_Proc_Per_File_1/100node/stats/1185
- MPI_Proc_Per_File_1/100node/stats/1186
- MPI_Proc_Per_File_1/100node/stats/1187
- MPI_Proc_Per_File_1/100node/stats/1188
- MPI_Proc_Per_File_1/100node/stats/1189
- MPI_Proc_Per_File_1/100node/stats/119
- MPI_Proc_Per_File_1/100node/stats/1190
- MPI_Proc_Per_File_1/100node/stats/1191
- MPI_Proc_Per_File_1/100node/stats/1192
- MPI_Proc_Per_File_1/100node/stats/1193
- MPI_Proc_Per_File_1/100node/stats/1194
- MPI_Proc_Per_File_1/100node/stats/1195
- MPI_Proc_Per_File_1/100node/stats/1196
- MPI_Proc_Per_File_1/100node/stats/1197
- MPI_Proc_Per_File_1/100node/stats/1198
- MPI_Proc_Per_File_1/100node/stats/1199
- MPI_Proc_Per_File_1/100node/stats/12
- MPI_Proc_Per_File_1/100node/stats/120
- MPI_Proc_Per_File_1/100node/stats/1200
- MPI_Proc_Per_File_1/100node/stats/1201
- MPI_Proc_Per_File_1/100node/stats/1202
- MPI_Proc_Per_File_1/100node/stats/1203
- MPI_Proc_Per_File_1/100node/stats/1204
- MPI_Proc_Per_File_1/100node/stats/1205
- MPI_Proc_Per_File_1/100node/stats/1206
- MPI_Proc_Per_File_1/100node/stats/1207
- MPI_Proc_Per_File_1/100node/stats/1208
- MPI_Proc_Per_File_1/100node/stats/1209
- MPI_Proc_Per_File_1/100node/stats/121
- MPI_Proc_Per_File_1/100node/stats/1210
- MPI_Proc_Per_File_1/100node/stats/1211
- MPI_Proc_Per_File_1/100node/stats/1212
- MPI_Proc_Per_File_1/100node/stats/1213
- MPI_Proc_Per_File_1/100node/stats/1214
- MPI_Proc_Per_File_1/100node/stats/1215
- MPI_Proc_Per_File_1/100node/stats/1216
- MPI_Proc_Per_File_1/100node/stats/1217
- MPI_Proc_Per_File_1/100node/stats/1218
- MPI_Proc_Per_File_1/100node/stats/1219
- MPI_Proc_Per_File_1/100node/stats/122
- MPI_Proc_Per_File_1/100node/stats/1220
- MPI_Proc_Per_File_1/100node/stats/1221
- MPI_Proc_Per_File_1/100node/stats/1222
- MPI_Proc_Per_File_1/100node/stats/1223
- MPI_Proc_Per_File_1/100node/stats/1224
- MPI_Proc_Per_File_1/100node/stats/1225
- MPI_Proc_Per_File_1/100node/stats/1226
- MPI_Proc_Per_File_1/100node/stats/1227
- MPI_Proc_Per_File_1/100node/stats/1228
- MPI_Proc_Per_File_1/100node/stats/1229
- MPI_Proc_Per_File_1/100node/stats/123
- MPI_Proc_Per_File_1/100node/stats/1230
- MPI_Proc_Per_File_1/100node/stats/1231
- MPI_Proc_Per_File_1/100node/stats/1232
- MPI_Proc_Per_File_1/100node/stats/1233
- MPI_Proc_Per_File_1/100node/stats/1234
- MPI_Proc_Per_File_1/100node/stats/1235
- MPI_Proc_Per_File_1/100node/stats/1236
- MPI_Proc_Per_File_1/100node/stats/1237
- MPI_Proc_Per_File_1/100node/stats/1238
- MPI_Proc_Per_File_1/100node/stats/1239
- MPI_Proc_Per_File_1/100node/stats/124
- MPI_Proc_Per_File_1/100node/stats/1240
- MPI_Proc_Per_File_1/100node/stats/1241
- MPI_Proc_Per_File_1/100node/stats/1242
- MPI_Proc_Per_File_1/100node/stats/1243
- MPI_Proc_Per_File_1/100node/stats/1244
- MPI_Proc_Per_File_1/100node/stats/1245
- MPI_Proc_Per_File_1/100node/stats/1246
- MPI_Proc_Per_File_1/100node/stats/1247
- MPI_Proc_Per_File_1/100node/stats/1248
- MPI_Proc_Per_File_1/100node/stats/1249
- MPI_Proc_Per_File_1/100node/stats/125
- MPI_Proc_Per_File_1/100node/stats/1250
- MPI_Proc_Per_File_1/100node/stats/1251
- MPI_Proc_Per_File_1/100node/stats/1252
- MPI_Proc_Per_File_1/100node/stats/1253
- MPI_Proc_Per_File_1/100node/stats/1254
- MPI_Proc_Per_File_1/100node/stats/1255
- MPI_Proc_Per_File_1/100node/stats/1256
- MPI_Proc_Per_File_1/100node/stats/1257
- MPI_Proc_Per_File_1/100node/stats/1258
- MPI_Proc_Per_File_1/100node/stats/1259
- MPI_Proc_Per_File_1/100node/stats/126
- MPI_Proc_Per_File_1/100node/stats/1260
- MPI_Proc_Per_File_1/100node/stats/1261
- MPI_Proc_Per_File_1/100node/stats/1262
- MPI_Proc_Per_File_1/100node/stats/1263
- MPI_Proc_Per_File_1/100node/stats/1264
- MPI_Proc_Per_File_1/100node/stats/1265
[truncated: 2,105 more entries]
