# Supplementary material for: The effect of subject measurement error on joint kinematics in the conventional gait model: Insights from the open-source pyCGM tool using high performance computing methods
Source: PLoS One. 2018 Jan 2;13(1):e0189984. doi: 10.1371/journal.pone.0189984 (PMC5749724; doi:10.1371/journal.pone.0189984)
Supplement: S1 File — (ZIP) [file pone.0189984.s007.zip › MPI_Proc_Per_File_1/100node/stats/1121]

total time saving data =1.37926602364
total time angle calc =80.091653347
total time static calc =3.25903582573
