# Supplementary material for: The effect of subject measurement error on joint kinematics in the conventional gait model: Insights from the open-source pyCGM tool using high performance computing methods
Source: PLoS One. 2018 Jan 2;13(1):e0189984. doi: 10.1371/journal.pone.0189984 (PMC5749724; doi:10.1371/journal.pone.0189984)
Supplement: S2 File — (XLSX) [file pone.0189984.s008.xlsx]

## Sheet: SM_Breakdown
Total Error Average	Total Joint	Total Joint Count		Total Axis	Total Axis Count		Total Frame	Total Frame Count		Hip Error Average	Hip Axis	Hip Axis Count		Hip Frame	Hip Frame Count		Knee Error Average	Knee Axis	Knee Axis Count		Knee Frame	Knee Frame Count		Ankle Error Average	Ankle Axis	Ankle Axis Count		Ankle Frame	Ankle Frame Count
5.57971	Ankle	4755		R_X	4532		1919	2599		3.21771	R_Z	9200		1919	5464		3.95698	R_Y	8333		3773	5130		4.92588	R_X	7025		2672	2732
	Hip	3736		R_Z	3737		2673	1902			L_Y	675		1917	873			L_Z	1338		3774	1427			R_Y	1747		2673	1992
	Knee	1474		R_Y	1633		2672	791			L_Z	63		1922	712			L_Y	265		3708	623			R_Z	1133		2678	1583
				L_X	40		2675	739			R_X	27		2449	711			R_Z	28		3709	596			L_X	60		2675	739
				L_Z	23		1922	612						2450	555			R_X	1		3776	463						2679	681
							2674	507						2972	486						3775	439						2674	507
							3774	451						1923	441						3812	175						3675	343
							3776	382						3488	345						3779	149						3745	311
							2678	339						1918	81						3634	97						2676	213
							3775	273						2974	63						3767	95						3679	185
							1923	233						2980	60						3772	86						3678	111
							2449	216						3088	54						3061	67						2677	92
							2676	213						2396	30						3639	60						2671	63
							3773	160						1800	27						3635	51						2812	59
							2679	119						2611	18						3769	37						3676	49
							3779	94						3542	9						3001	35						3746	44
							2677	85						3531	9						3735	26						3747	43
							2450	75						3089	9						3768	25						3672	36
							3639	56						2981	9						2969	24						2813	32
							3637	14						2397	9						3633	22						2680	24
							3696	10													3637	21						2811	20
							3046	8													3705	20						3696	19
							3697	6													3148	18						2814	13
							3678	6													3046	18						3744	10
							3682	6													3703	17						3682	8
							3635	5													3699	15						2207	8
							3636	5													3636	14						3697	6
							3640	4													3632	13						3691	5
							3170	4													2653	12						3695	3
							3691	4													3718	12						3752	3
							3638	3													3640	11						3677	2
							3192	3													3196	11						3743	2
							2814	3													2654	10						3748	2
							3743	2													3770	9						3240	2
							3744	2													3771	9						2809	2
							3695	2													3813	8						2815	2
							2815	2													3139	7						1800	1
							2813	2													2149	6						3683	1
							3200	1													3759	6						3684	1
							1800	1													3007	6						2665	1
							3751	1													2007	6						3690	1
							3269	1													3765	5						2683	1
							3171	1													3265	5						3708	1
							2671	1													3170	4						3210	1
							3742	1													3734	4						3213	1
							3749	1													3638	3						3742	1
							3240	1													3192	3						3749	1
							3752	1													3711	3						3189	1
							3772	1													3751	3						2681	1
							2099	1													3757	3						3306	1
							3268	1													3762	3						3751	1
							2117	1													2563	2						2804	1
							3270	1													3171	2						2805	1
							2811	1													3689	2						2810	1
							3767	1													3748	2						2216	1
							3020	1													3755	2
							2680	1													3756	2
							3683	1													3758	2
							3193	1													3760	2
							3033	1													3761	2
							3677	1													3766	2
							3679	1													2099	2
							2683	1													3059	2
							3690	1													3060	2
							2809	1													3063	2
							2812	1													2117	1
																					2121	1
																					3688	1
																					3690	1
																					3701	1
																					3193	1
																					3200	1
																					3719	1
																					3745	1
																					3746	1
																					3749	1
																					3752	1
																					3753	1
																					3764	1
																					3777	1
																					3778	1
																					3268	1
																					3269	1
																					3270	1
																					3321	1
																					1800	1
																					3020	1
																					2005	1
																					3033	1
																					3064	1
